# Supplementary material for: Dose-Response Relationship between Night Work and the Prevalence of Impaired Fasting Glucose: The Korean Worker’s Special Health Examination for Night Workers Cohort
Source: Int J Environ Res Public Health. 2021 Feb 14;18(4):1854. doi: 10.3390/ijerph18041854 (PMC7918366; doi:10.3390/ijerph18041854)
Supplement: Supplementary file 1 [file ijerph-18-01854-s001.zip]

Archive with 3 entries (3 files):
- Figure S1.tif
- Figure S2.tif
- Supplemental Table 1.docx
